# Supplementary material for: A new Antaeotricha species from Florida sandhills and scrub (Lepidoptera, Depressariidae, Stenomatinae)
Source: Zookeys. 2015 Nov 9;(533):133–50. doi: 10.3897/zookeys.533.6004 (PMC4669926; doi:10.3897/zookeys.533.6004)
Supplement: XML Treatment for Antaeotricha floridella [file zookeys.533.6004-treatment1.xml]

<!DOCTYPE tp:taxon-treatment
  PUBLIC "-//TaxonX//DTD Taxonomic Treatment Publishing DTD v0 20100105//EN" "tax-treatment-NSO.dtd">
<tp:taxon-treatment xmlns:tp="http://www.plazi.org/taxpub"><tp:treatment-meta><kwd-group><label>Taxon classification</label><kwd><named-content content-type="kingdom">Animalia</named-content></kwd><kwd><named-content content-type="order">Lepidoptera</named-content></kwd><kwd><named-content content-type="family">Depressariidae</named-content></kwd></kwd-group><mixed-citation publication-type="journal"><person-group><name><surname>Hayden</surname><given-names>James E.</given-names></name><name><surname>Dickel</surname><given-names>Terhune S.</given-names></name></person-group><article-title>A new <italic><tp:taxon-name><tp:taxon-name-part taxon-name-part-type="genus">Antaeotricha</tp:taxon-name-part></tp:taxon-name></italic> species from Florida sandhills and scrub (<tp:taxon-name><tp:taxon-name-part taxon-name-part-type="order">Lepidoptera</tp:taxon-name-part></tp:taxon-name>, <tp:taxon-name><tp:taxon-name-part taxon-name-part-type="family">Depressariidae</tp:taxon-name-part></tp:taxon-name>, <tp:taxon-name><tp:taxon-name-part taxon-name-part-type="subfamily">Stenomatinae</tp:taxon-name-part></tp:taxon-name>)</article-title><source>Zookeys</source><day>9</day><month>11</month><year>2015</year><volume>2015</volume><issue>533</issue><fpage>133</fpage><lpage>150</lpage><pub-id pub-id-type="doi">10.3897/zookeys.533.6004</pub-id></mixed-citation></tp:treatment-meta><tp:nomenclature><tp:taxon-name>
                        <tp:taxon-name-part taxon-name-part-type="genus">Antaeotricha</tp:taxon-name-part>
                        <tp:taxon-name-part taxon-name-part-type="species">floridella</tp:taxon-name-part>
                        <object-id xmlns:xlink="http://www.w3.org/1999/xlink" content-type="zoobank" xlink:type="simple">http://zoobank.org/A09EC2FE-9F0C-4CE7-A3C2-614278B9FD22</object-id>
                    </tp:taxon-name><tp:taxon-authority>Hayden &amp; Dickel</tp:taxon-authority><tp:taxon-status xmlns:xlink="http://www.w3.org/1999/xlink" xlink:type="simple">sp. n.</tp:taxon-status><xref ref-type="fig" rid="F1">Figs 1–5</xref><xref ref-type="fig" rid="F2">, 10–12</xref><xref ref-type="fig" rid="F2">, 16–17</xref></tp:nomenclature><tp:treatment-sec sec-type="type material"><title>Type material.</title><p><bold>Holotype</bold> ♂<bold>. USA, Florida</bold>: “FLORIDA: Marion Co. | Ocala National Forest | Forest Road 88 | 3.9 Miles SE of SR 316 | Longleaf Pine Sandhills | 14 OCT 2004 BL | TERHUNE S. DICKEL”, “<named-content xmlns:xlink="http://www.w3.org/1999/xlink" content-type="dwc:institutional_code" xlink:type="simple">FLMNH</named-content>-<abbrev xmlns:xlink="http://www.w3.org/1999/xlink" content-type="institution" xlink:title="McGuire Center for Lepidoptera and Biodiversity, Florida Museum of Natural History Gainesville, FL, USA" xlink:type="simple">MGCL</abbrev> | Specimen 164263” (<named-content xmlns:xlink="http://www.w3.org/1999/xlink" content-type="dwc:institutional_code" xlink:type="simple">FSCA</named-content>). <bold>Paratypes</bold>: 1 ♂, same data as holotype (<named-content xmlns:xlink="http://www.w3.org/1999/xlink" content-type="dwc:institutional_code" xlink:type="simple">FSCA</named-content>); 1 ♂: same data except 14 Sept. 2003 UV (<named-content xmlns:xlink="http://www.w3.org/1999/xlink" content-type="dwc:institutional_code" xlink:type="simple">FSCA</named-content>); 1 ♂: same data except 21 Sept. 2003 UV (<named-content xmlns:xlink="http://www.w3.org/1999/xlink" content-type="dwc:institutional_code" xlink:type="simple">FSCA</named-content>); 1 ♂: same data except 1 Oct. 2003 UV (<named-content xmlns:xlink="http://www.w3.org/1999/xlink" content-type="dwc:institutional_code" xlink:type="simple">FSCA</named-content>); 1 ♂: same data except 20 July 2004 (<named-content xmlns:xlink="http://www.w3.org/1999/xlink" content-type="dwc:institutional_code" xlink:type="simple">FSCA</named-content>); 1 ♂: same data except 18 Oct. 2004 MV/BL (<named-content xmlns:xlink="http://www.w3.org/1999/xlink" content-type="dwc:institutional_code" xlink:type="simple">FSCA</named-content>); 4 ♂: same data except 20 OCT 2005 MV/BL (one <abbrev xmlns:xlink="http://www.w3.org/1999/xlink" content-type="institution" xlink:title="McGuire Center for Lepidoptera and Biodiversity, Florida Museum of Natural History Gainesville, FL, USA" xlink:type="simple">MGCL</abbrev> 2404) (<named-content xmlns:xlink="http://www.w3.org/1999/xlink" content-type="dwc:institutional_code" xlink:type="simple">FSCA</named-content>); 1 ♂, 1 ♀: FLORIDA: Marion Co. Ocala National Forest Forest Road 97 0.5 Miles S of SR 316 Sand Pine Scrub AUG 11 2007 MV TERHUNE S. DICKEL (<named-content xmlns:xlink="http://www.w3.org/1999/xlink" content-type="dwc:institutional_code" xlink:type="simple">FSCA</named-content>); 2 ♂: same data except Aug. 17 2007 (<named-content xmlns:xlink="http://www.w3.org/1999/xlink" content-type="dwc:institutional_code" xlink:type="simple">FSCA</named-content>); 5 ♂, 2 ♀: same data except 3.75 Miles SSE of SR 314 Sand Pine Scrub June 14 2005 MV/BL (<named-content xmlns:xlink="http://www.w3.org/1999/xlink" content-type="dwc:institutional_code" xlink:type="simple">FSCA</named-content>); 2 ♀: Marion Co. Ocala Nat. Forest, 2 mi. S. of Juniper Sprs. 25-V-1993 Linwood C. Dow, [one] <abbrev xmlns:xlink="http://www.w3.org/1999/xlink" content-type="institution" xlink:title="McGuire Center for Lepidoptera and Biodiversity, Florida Museum of Natural History Gainesville, FL, USA" xlink:type="simple">MGCL</abbrev> slide 2965 (<abbrev xmlns:xlink="http://www.w3.org/1999/xlink" content-type="institution" xlink:title="McGuire Center for Lepidoptera and Biodiversity, Florida Museum of Natural History Gainesville, FL, USA" xlink:type="simple">MGCL</abbrev>); 3 ♂: Putnam Co., Welaka Forest Conservation Station, Site 4, live oak xeric hammock, 28–31-VII-1986, J.B. Heppner (<named-content xmlns:xlink="http://www.w3.org/1999/xlink" content-type="dwc:institutional_code" xlink:type="simple">FSCA</named-content>); 1 ♀: same data except Site 5, slash pine-palmetto flatwoods (<named-content xmlns:xlink="http://www.w3.org/1999/xlink" content-type="dwc:institutional_code" xlink:type="simple">FSCA</named-content>); 1 ♀: Putnam Co. IFAS Sta. Welaka 19 Sept ‘87 Dow (<abbrev xmlns:xlink="http://www.w3.org/1999/xlink" content-type="institution" xlink:title="McGuire Center for Lepidoptera and Biodiversity, Florida Museum of Natural History Gainesville, FL, USA" xlink:type="simple">MGCL</abbrev>); 1 ♀: [Osceola Co.] Kissimmee, 24 Sept ‘83 L.C. Dow, <abbrev xmlns:xlink="http://www.w3.org/1999/xlink" content-type="institution" xlink:title="McGuire Center for Lepidoptera and Biodiversity, Florida Museum of Natural History Gainesville, FL, USA" xlink:type="simple">MGCL</abbrev> slide 2964 (<abbrev xmlns:xlink="http://www.w3.org/1999/xlink" content-type="institution" xlink:title="McGuire Center for Lepidoptera and Biodiversity, Florida Museum of Natural History Gainesville, FL, USA" xlink:type="simple">MGCL</abbrev>); 1 ♂, 2♀: Martin Co., Jonathan Dickinson State Park, 8–10 Aug. 1999, J.B. Heppner, <abbrev xmlns:xlink="http://www.w3.org/1999/xlink" content-type="institution" xlink:title="McGuire Center for Lepidoptera and Biodiversity, Florida Museum of Natural History Gainesville, FL, USA" xlink:type="simple">MGCL</abbrev> slides 1679M, 1680F (<named-content xmlns:xlink="http://www.w3.org/1999/xlink" content-type="dwc:institutional_code" xlink:type="simple">FSCA</named-content>); 1 ♂: Hillsborough Co., Tampa, <named-content xmlns:xlink="http://www.w3.org/1999/xlink" content-type="dwc:institutional_code" xlink:type="simple">USF</named-content> Golf Course, bait trail, 4-V-1981, H.D. Baggett (<named-content xmlns:xlink="http://www.w3.org/1999/xlink" content-type="dwc:institutional_code" xlink:type="simple">FSCA</named-content>); 1 ♂: Hillsborough Co., Tampa, <named-content xmlns:xlink="http://www.w3.org/1999/xlink" content-type="dwc:institutional_code" xlink:type="simple">USF</named-content> Nature Preserve near Tampa campus, 5-X-1983, H.D. Baggett (<named-content xmlns:xlink="http://www.w3.org/1999/xlink" content-type="dwc:institutional_code" xlink:type="simple">FSCA</named-content>); 1 ♂: Highlands Co., Archbold Biological Station, 10 mi. S. Lake Placid, UV light, 2-V-1975, J.B. Heppner (<named-content xmlns:xlink="http://www.w3.org/1999/xlink" content-type="dwc:institutional_code" xlink:type="simple">FSCA</named-content>); 2 ♂: same data except 1-V-1975, (one) <abbrev xmlns:xlink="http://www.w3.org/1999/xlink" content-type="institution" xlink:title="McGuire Center for Lepidoptera and Biodiversity, Florida Museum of Natural History Gainesville, FL, USA" xlink:type="simple">MGCL</abbrev> slide 1685M (<named-content xmlns:xlink="http://www.w3.org/1999/xlink" content-type="dwc:institutional_code" xlink:type="simple">FSCA</named-content>); 1 ♂: same locality, 9-VII-1979, insect <!--PageBreak-->flight trap, H.V. Weems Jr. &amp; Cathy W. Harris (<named-content xmlns:xlink="http://www.w3.org/1999/xlink" content-type="dwc:institutional_code" xlink:type="simple">FSCA</named-content>); 3 ♂: Marion Co., Ocala National Forest, vic. Hopkin’s Prairie, 11–18-V-1979, Fairchild &amp; Weems, (one) <abbrev xmlns:xlink="http://www.w3.org/1999/xlink" content-type="institution" xlink:title="McGuire Center for Lepidoptera and Biodiversity, Florida Museum of Natural History Gainesville, FL, USA" xlink:type="simple">MGCL</abbrev> slide 1672M (<named-content xmlns:xlink="http://www.w3.org/1999/xlink" content-type="dwc:institutional_code" xlink:type="simple">FSCA</named-content>); 1 ♂: same locality, 18-V-1979, insect flight trap, G.B. Fairchild (<named-content xmlns:xlink="http://www.w3.org/1999/xlink" content-type="dwc:institutional_code" xlink:type="simple">FSCA</named-content>); 1 ♀: same data as previous except 23-V-1979, <abbrev xmlns:xlink="http://www.w3.org/1999/xlink" content-type="institution" xlink:title="McGuire Center for Lepidoptera and Biodiversity, Florida Museum of Natural History Gainesville, FL, USA" xlink:type="simple">MGCL</abbrev> slide 1693F (<named-content xmlns:xlink="http://www.w3.org/1999/xlink" content-type="dwc:institutional_code" xlink:type="simple">FSCA</named-content>); 1 ♂: Lake Co. SR 19, 5 miles S of Hwy 40, from larva on <italic><tp:taxon-name><tp:taxon-name-part taxon-name-part-type="genus">Quercus</tp:taxon-name-part> <tp:taxon-name-part taxon-name-part-type="species">geminata</tp:taxon-name-part></tp:taxon-name></italic>, 15-IX-1989 (pupa 23-IX, adult 2-X-1989), D.H. Habeck and J. Gillmore, Habeck rearing A-5188 (<named-content xmlns:xlink="http://www.w3.org/1999/xlink" content-type="dwc:institutional_code" xlink:type="simple">FSCA</named-content>); 6 ♂, 5 ♀: Putnam Co. near Hollister, larvae collected on “<italic><tp:taxon-name><tp:taxon-name-part taxon-name-part-type="genus">Quercus</tp:taxon-name-part> <tp:taxon-name-part taxon-name-part-type="species">minima</tp:taxon-name-part></tp:taxon-name></italic>?”, 29-VIII-1984, D.H. Habeck, rearing A-3586 (<named-content xmlns:xlink="http://www.w3.org/1999/xlink" content-type="dwc:institutional_code" xlink:type="simple">FSCA</named-content>); 1 ♀: Marion Co. 18 mi. E. of Lynne, 7-V-1981, adult 9-V-1981, host <italic><tp:taxon-name><tp:taxon-name-part taxon-name-part-type="genus">Galactia</tp:taxon-name-part> <tp:taxon-name-part taxon-name-part-type="species">regularis</tp:taxon-name-part></tp:taxon-name></italic>, D.H. Habeck, rearing A-2790 (<abbrev xmlns:xlink="http://www.w3.org/1999/xlink" content-type="institution" xlink:title="McGuire Center for Lepidoptera and Biodiversity, Florida Museum of Natural History Gainesville, FL, USA" xlink:type="simple">MGCL</abbrev> slide 1706) (<named-content xmlns:xlink="http://www.w3.org/1999/xlink" content-type="dwc:institutional_code" xlink:type="simple">FSCA</named-content>); 1 ♂: FLA: Marion Co. 30 Oct. 2001 ONF Vargo (<named-content xmlns:xlink="http://www.w3.org/1999/xlink" content-type="dwc:institutional_code" xlink:type="simple">FSCA</named-content>); 1 ♂: Highlands Co. Archbold Biological Station, June 3 1986, M.C. Minno, at UV light (MV<named-content xmlns:xlink="http://www.w3.org/1999/xlink" content-type="dwc:institutional_code" xlink:type="simple">ABS</named-content>); 1 ♂, 1 ♀: same data except June 4 1986 (MV<named-content xmlns:xlink="http://www.w3.org/1999/xlink" content-type="dwc:institutional_code" xlink:type="simple">ABS</named-content>); 1 ♂: same data except June 10 1986 (MV<named-content xmlns:xlink="http://www.w3.org/1999/xlink" content-type="dwc:institutional_code" xlink:type="simple">ABS</named-content>); 1 ♂: same data except July 13 1986 (MV<named-content xmlns:xlink="http://www.w3.org/1999/xlink" content-type="dwc:institutional_code" xlink:type="simple">ABS</named-content>); 1 ♂: same data except July 28 1986 (MV<named-content xmlns:xlink="http://www.w3.org/1999/xlink" content-type="dwc:institutional_code" xlink:type="simple">ABS</named-content>); 1 ♀: same data except July 20 1986 and “Reared ex larva in leaf &amp; frass nest on <italic><tp:taxon-name><tp:taxon-name-part taxon-name-part-type="genus">Quercus</tp:taxon-name-part> <tp:taxon-name-part taxon-name-part-type="species">geminata</tp:taxon-name-part></tp:taxon-name></italic>”, with pupal case (JEH genitalia slide 2777) (MV<named-content xmlns:xlink="http://www.w3.org/1999/xlink" content-type="dwc:institutional_code" xlink:type="simple">ABS</named-content>); 3 ♂: <!--PageBreak-->Lake Placid, 30 April 1964, R. W. Hodges (<named-content xmlns:xlink="http://www.w3.org/1999/xlink" content-type="dwc:institutional_code" xlink:type="simple">NMNH</named-content>); 6 ♂: Lake Placid, Archbold Biol. Sta. 1-7 May 1964, R. W. Hodges, one each with <named-content xmlns:xlink="http://www.w3.org/1999/xlink" content-type="dwc:institutional_code" xlink:type="simple">USNM</named-content> Genitalia Slide nos. 76253, 76323, 76324, 76325 (<named-content xmlns:xlink="http://www.w3.org/1999/xlink" content-type="dwc:institutional_code" xlink:type="simple">NMNH</named-content>); 3 ♂, 3 ♀: same data except 8-15 May 1964, males not dissected, females <named-content xmlns:xlink="http://www.w3.org/1999/xlink" content-type="dwc:institutional_code" xlink:type="simple">USNM</named-content> Genitalia Slide nos. 76319, 76320, 76321 (<named-content xmlns:xlink="http://www.w3.org/1999/xlink" content-type="dwc:institutional_code" xlink:type="simple">NMNH</named-content>); 1 ♂: Dade City, October, Duckworth genitalia slide 102258-D, <named-content xmlns:xlink="http://www.w3.org/1999/xlink" content-type="dwc:institutional_code" xlink:type="simple">USNM</named-content> slide no. 76305 (<named-content xmlns:xlink="http://www.w3.org/1999/xlink" content-type="dwc:institutional_code" xlink:type="simple">NMNH</named-content>); 1 ♀: Citrus Co. Lecanto, 1 Oct. 1996, J. Glaser, J.E. Hayden slide no. 2752 (<named-content xmlns:xlink="http://www.w3.org/1999/xlink" content-type="dwc:institutional_code" xlink:type="simple">NMNH</named-content>); 1 ♀: Highlands Co. Archbold Biol. Station 10 mi. S. Lake Placid 8-V-1975 at UV light J.B. Heppner (<named-content xmlns:xlink="http://www.w3.org/1999/xlink" content-type="dwc:institutional_code" xlink:type="simple">NMNH</named-content>); 1 ♂: FLA., Highlands Co. Archbold Biol. Sta. Lake Placid 13 June, 1987 T.L. Schiefer; <abbrev xmlns:xlink="http://www.w3.org/1999/xlink" content-type="institution" xlink:title="Mississippi Entomological Museum Starkville, MS, USA" xlink:type="simple">MEM</abbrev> 45,268; J.E. Hayden Slide No. 2979M (<abbrev xmlns:xlink="http://www.w3.org/1999/xlink" content-type="institution" xlink:title="Mississippi Entomological Museum Starkville, MS, USA" xlink:type="simple">MEM</abbrev>); 1 ♂: FLA: Flagler Co. Pellicer Crk, 13 mi N of Bunnell. 1954 J. Bauer. C.M. Acc. 17023, 10.iv. (<abbrev xmlns:xlink="http://www.w3.org/1999/xlink" content-type="institution" xlink:title="Carnegie Museum of Natural History Pittsburgh, PA, USA" xlink:type="simple">CMNH</abbrev>); 1 ♀: FLA: Flagler Co. Pellicer Crk, 13 mi N of Bunnell. 1954 J. Bauer. C.M. Acc. 17023, 21.vi. (<abbrev xmlns:xlink="http://www.w3.org/1999/xlink" content-type="institution" xlink:title="Carnegie Museum of Natural History Pittsburgh, PA, USA" xlink:type="simple">CMNH</abbrev>); 1 ♀: Florida, Highlands Co., Lake Placid, Archbold Biological Station, W Jay Cottage, <named-content xmlns:xlink="http://www.w3.org/1999/xlink" content-type="dwc:verbatimCoordinates" xlink:type="simple">27.1716°N 81.3493°W</named-content> 21-VI-2006 at BL &amp; MVL J.F. Landry &amp; P.D.N. Hebert, slide MIC 6863, Barcode of Life #CNCLEP00025987 (<named-content xmlns:xlink="http://www.w3.org/1999/xlink" content-type="dwc:institutional_code" xlink:type="simple">CNC</named-content>). Paratypes deposited in MV<named-content xmlns:xlink="http://www.w3.org/1999/xlink" content-type="dwc:institutional_code" xlink:type="simple">ABS</named-content>, <abbrev xmlns:xlink="http://www.w3.org/1999/xlink" content-type="institution" xlink:title="Carnegie Museum of Natural History Pittsburgh, PA, USA" xlink:type="simple">CMNH</abbrev>, <named-content xmlns:xlink="http://www.w3.org/1999/xlink" content-type="dwc:institutional_code" xlink:type="simple">CNC</named-content>, <named-content xmlns:xlink="http://www.w3.org/1999/xlink" content-type="dwc:institutional_code" xlink:type="simple">NMNH</named-content>, and <named-content xmlns:xlink="http://www.w3.org/1999/xlink" content-type="dwc:institutional_code" xlink:type="simple">FSCA</named-content> (<named-content xmlns:xlink="http://www.w3.org/1999/xlink" content-type="dwc:institutional_code" xlink:type="simple">FLMNH</named-content>-<abbrev xmlns:xlink="http://www.w3.org/1999/xlink" content-type="institution" xlink:title="McGuire Center for Lepidoptera and Biodiversity, Florida Museum of Natural History Gainesville, FL, USA" xlink:type="simple">MGCL</abbrev> Specimen nos. 164264–164315, 164327–164331).</p></tp:treatment-sec><tp:treatment-sec sec-type="Diagnosis"><title>Diagnosis.</title><p>Dorsally, the forewings of <italic><tp:taxon-name><tp:taxon-name-part taxon-name-part-type="genus">Antaeotricha</tp:taxon-name-part> <tp:taxon-name-part taxon-name-part-type="species">floridella</tp:taxon-name-part></tp:taxon-name></italic> are immaculate white without any trace of a black spot at the distal end of the discal cell, and the hind wings are always pale gray. <italic><tp:taxon-name><tp:taxon-name-part taxon-name-part-type="genus">Antaeotricha</tp:taxon-name-part> <tp:taxon-name-part taxon-name-part-type="species">albulella</tp:taxon-name-part></tp:taxon-name></italic> has one or two small black dots on the forewing at the distal end of the discal cell (Figs <xref ref-type="fig" rid="F1">7–9</xref>). A spot is usually visible under magnification even when worn, but some fresh specimens lack the spot entirely. The hind wings of <italic><tp:taxon-name><tp:taxon-name-part taxon-name-part-type="genus">Antaeotricha</tp:taxon-name-part> <tp:taxon-name-part taxon-name-part-type="species">albulella</tp:taxon-name-part></tp:taxon-name></italic> are usually white, but some specimens have pale gray hind wings. <italic><tp:taxon-name><tp:taxon-name-part taxon-name-part-type="genus">Antaeotricha</tp:taxon-name-part> <tp:taxon-name-part taxon-name-part-type="species">osseella</tp:taxon-name-part></tp:taxon-name></italic> (Walsingham, 1889) (Fig. <xref ref-type="fig" rid="F1">6</xref>) and <italic><tp:taxon-name><tp:taxon-name-part taxon-name-part-type="genus">Antaeotricha</tp:taxon-name-part> <tp:taxon-name-part taxon-name-part-type="species">unipunctella</tp:taxon-name-part></tp:taxon-name></italic> (Clemens, 1863) are pale tan, ochreous or straw-colored with one or two black spots on the distal end of the forewing discal cell. The Western species <italic><tp:taxon-name><tp:taxon-name-part taxon-name-part-type="genus">Antaeotricha</tp:taxon-name-part> <tp:taxon-name-part taxon-name-part-type="species">thomasi</tp:taxon-name-part></tp:taxon-name></italic> (Barnes &amp; Busck, 1920) and <italic><tp:taxon-name><tp:taxon-name-part taxon-name-part-type="genus">Antaeotricha</tp:taxon-name-part> <tp:taxon-name-part taxon-name-part-type="species">utahensis</tp:taxon-name-part></tp:taxon-name></italic> Ferris, 2012 are larger (forewing length ≥10 mm) and creamy white. <italic><tp:taxon-name><tp:taxon-name-part taxon-name-part-type="genus">Antaeotricha</tp:taxon-name-part> <tp:taxon-name-part taxon-name-part-type="species">utahensis</tp:taxon-name-part></tp:taxon-name></italic> has a glossy sheen with small, scattered brown scales (<xref ref-type="bibr" rid="B15">Ferris 2012</xref>).</p><fig id="F1" position="float" orientation="portrait"><label>Figures 1–9.</label><caption><p><italic><tp:taxon-name><tp:taxon-name-part taxon-name-part-type="genus">Antaeotricha</tp:taxon-name-part></tp:taxon-name></italic> spp. habitus. <bold>1</bold> <italic><tp:taxon-name><tp:taxon-name-part taxon-name-part-type="genus">Antaeotricha</tp:taxon-name-part> <tp:taxon-name-part taxon-name-part-type="species">floridella</tp:taxon-name-part></tp:taxon-name></italic>, holotype male, dorsum <bold>2</bold> same, venter <bold>3</bold> labels of holotype <bold>4</bold> female, Marion Co. Florida (<named-content xmlns:xlink="http://www.w3.org/1999/xlink" content-type="dwc:institutional_code" xlink:type="simple">FSCA</named-content>) <bold>5</bold> <italic><tp:taxon-name><tp:taxon-name-part taxon-name-part-type="genus">Antaeotricha</tp:taxon-name-part> <tp:taxon-name-part taxon-name-part-type="species">floridella</tp:taxon-name-part></tp:taxon-name></italic>, Marion Co. Florida (T.S. Dickel Collection), lateral view of male head <bold>6</bold> <italic><tp:taxon-name><tp:taxon-name-part taxon-name-part-type="genus">Antaeotricha</tp:taxon-name-part> <tp:taxon-name-part taxon-name-part-type="species">osseella</tp:taxon-name-part></tp:taxon-name></italic>, Putnam Co. Florida (<named-content xmlns:xlink="http://www.w3.org/1999/xlink" content-type="dwc:institutional_code" xlink:type="simple">FSCA</named-content>) <bold>7</bold> <italic><tp:taxon-name><tp:taxon-name-part taxon-name-part-type="genus">Antaeotricha</tp:taxon-name-part> <tp:taxon-name-part taxon-name-part-type="species">albulella</tp:taxon-name-part></tp:taxon-name></italic>, male, Alachua Co. Florida (<named-content xmlns:xlink="http://www.w3.org/1999/xlink" content-type="dwc:institutional_code" xlink:type="simple">FSCA</named-content>) <bold>8</bold> <italic><tp:taxon-name><tp:taxon-name-part taxon-name-part-type="genus">Antaeotricha</tp:taxon-name-part> <tp:taxon-name-part taxon-name-part-type="species">albulella</tp:taxon-name-part></tp:taxon-name></italic>, male with grayish hind wings, Suwannee Co. Florida (<named-content xmlns:xlink="http://www.w3.org/1999/xlink" content-type="dwc:institutional_code" xlink:type="simple">FSCA</named-content>) <bold>9</bold> <italic><tp:taxon-name><tp:taxon-name-part taxon-name-part-type="genus">Antaeotricha</tp:taxon-name-part> <tp:taxon-name-part taxon-name-part-type="species">albulella</tp:taxon-name-part></tp:taxon-name></italic>, female, Alachua Co. Florida (<named-content xmlns:xlink="http://www.w3.org/1999/xlink" content-type="dwc:institutional_code" xlink:type="simple">FSCA</named-content>). Scale bars = 5 mm.</p></caption><graphic xmlns:xlink="http://www.w3.org/1999/xlink" xlink:href="zookeys-533-133-g001.jpg" position="float" orientation="portrait" xlink:type="simple" id="oo_64092.jpg"/></fig><p>The most obvious genitalic difference between <italic><tp:taxon-name><tp:taxon-name-part taxon-name-part-type="genus">Antaeotricha</tp:taxon-name-part> <tp:taxon-name-part taxon-name-part-type="species">floridella</tp:taxon-name-part></tp:taxon-name></italic> and <italic><tp:taxon-name><tp:taxon-name-part taxon-name-part-type="genus">Antaeotricha</tp:taxon-name-part> <tp:taxon-name-part taxon-name-part-type="species">albulella</tp:taxon-name-part></tp:taxon-name></italic> is the shape of the gnathos. In <italic><tp:taxon-name><tp:taxon-name-part taxon-name-part-type="genus">Antaeotricha</tp:taxon-name-part> <tp:taxon-name-part taxon-name-part-type="species">floridella</tp:taxon-name-part></tp:taxon-name></italic>, the lobes of the gnathos are flat, round-tipped, and close together, with the length of each lobe not longer than the common stalk. This is like the shape in <italic><tp:taxon-name><tp:taxon-name-part taxon-name-part-type="genus">Antaeotricha</tp:taxon-name-part> <tp:taxon-name-part taxon-name-part-type="species">osseella</tp:taxon-name-part></tp:taxon-name></italic> and <italic><tp:taxon-name><tp:taxon-name-part taxon-name-part-type="genus">Antaeotricha</tp:taxon-name-part> <tp:taxon-name-part taxon-name-part-type="species">unipunctella</tp:taxon-name-part></tp:taxon-name></italic>, but in <italic><tp:taxon-name><tp:taxon-name-part taxon-name-part-type="genus">Antaeotricha</tp:taxon-name-part> <tp:taxon-name-part taxon-name-part-type="species">albulella</tp:taxon-name-part></tp:taxon-name></italic> (Figs <xref ref-type="fig" rid="F2">13</xref>, <xref ref-type="fig" rid="F2">15</xref>), the lobes of the gnathos are acute and widely spaced, with a U- or H-shaped embayment between them, and their common stalk is shorter than each lobe, almost non-existent. The gnathos of <italic><tp:taxon-name><tp:taxon-name-part taxon-name-part-type="genus">Antaeotricha</tp:taxon-name-part> <tp:taxon-name-part taxon-name-part-type="species">thomasi</tp:taxon-name-part></tp:taxon-name></italic> and <italic><tp:taxon-name><tp:taxon-name-part taxon-name-part-type="genus">Antaeotricha</tp:taxon-name-part> <tp:taxon-name-part taxon-name-part-type="species">utahensis</tp:taxon-name-part></tp:taxon-name></italic> is not bifid. The anellus of <italic><tp:taxon-name><tp:taxon-name-part taxon-name-part-type="genus">Antaeotricha</tp:taxon-name-part> <tp:taxon-name-part taxon-name-part-type="species">floridella</tp:taxon-name-part></tp:taxon-name></italic> has two lobes on each side, and the dorsal (interior) lobe bears a few chaetae that are shorter than the lobe itself. In <italic><tp:taxon-name><tp:taxon-name-part taxon-name-part-type="genus">Antaeotricha</tp:taxon-name-part> <tp:taxon-name-part taxon-name-part-type="species">albulella</tp:taxon-name-part></tp:taxon-name></italic> and <italic><tp:taxon-name><tp:taxon-name-part taxon-name-part-type="genus">Antaeotricha</tp:taxon-name-part> <tp:taxon-name-part taxon-name-part-type="species">osseella</tp:taxon-name-part></tp:taxon-name></italic>, the interior lobes of the anellus bear more robust chaetae that are about as long as the lobe itself. Some specimens of <italic><tp:taxon-name><tp:taxon-name-part taxon-name-part-type="genus">Antaeotricha</tp:taxon-name-part> <tp:taxon-name-part taxon-name-part-type="species">albulella</tp:taxon-name-part></tp:taxon-name></italic> have sub-apical chaetae; these are not present in <italic><tp:taxon-name><tp:taxon-name-part taxon-name-part-type="genus">Antaeotricha</tp:taxon-name-part> <tp:taxon-name-part taxon-name-part-type="species">floridella</tp:taxon-name-part></tp:taxon-name></italic>, although some specimens have a fine sub-apical seta. The genitalia of <italic><tp:taxon-name><tp:taxon-name-part taxon-name-part-type="genus">Antaeotricha</tp:taxon-name-part> <tp:taxon-name-part taxon-name-part-type="species">floridella</tp:taxon-name-part></tp:taxon-name></italic> are similar to those of <italic><tp:taxon-name><tp:taxon-name-part taxon-name-part-type="genus">Antaeotricha</tp:taxon-name-part> <tp:taxon-name-part taxon-name-part-type="species">unipunctella</tp:taxon-name-part></tp:taxon-name></italic> depicted by <xref ref-type="bibr" rid="B1">Barnes and Busck (1920</xref>, Pl. XXIX fig. 3). Floridian specimens of <italic><tp:taxon-name><tp:taxon-name-part taxon-name-part-type="genus">Antaeotricha</tp:taxon-name-part> <tp:taxon-name-part taxon-name-part-type="species">unipunctella</tp:taxon-name-part></tp:taxon-name></italic> have two anellar lobes rather than the four figured by <xref ref-type="bibr" rid="B1">Barnes and Busck (1920)</xref> and <xref ref-type="bibr" rid="B12">Duckworth (1964)</xref>. <italic><tp:taxon-name><tp:taxon-name-part taxon-name-part-type="genus">Antaeotricha</tp:taxon-name-part> <tp:taxon-name-part taxon-name-part-type="species">thomasi</tp:taxon-name-part></tp:taxon-name></italic> and <italic><tp:taxon-name><tp:taxon-name-part taxon-name-part-type="genus">Antaeotricha</tp:taxon-name-part> <tp:taxon-name-part taxon-name-part-type="species">utahensis</tp:taxon-name-part></tp:taxon-name></italic> have no anellar lobes.</p><fig id="F2" position="float" orientation="portrait"><label>Figures 10–19.</label><caption><p><italic><tp:taxon-name><tp:taxon-name-part taxon-name-part-type="genus">Antaeotricha</tp:taxon-name-part></tp:taxon-name></italic> spp. dissected genitalia. <bold>10–15</bold> (males): <bold>10</bold> <italic><tp:taxon-name><tp:taxon-name-part taxon-name-part-type="genus">Antaeotricha</tp:taxon-name-part> <tp:taxon-name-part taxon-name-part-type="species">floridella</tp:taxon-name-part></tp:taxon-name></italic> male genitalic capsule and phallus (Marion Co. Florida, <abbrev xmlns:xlink="http://www.w3.org/1999/xlink" content-type="institution" xlink:title="McGuire Center for Lepidoptera and Biodiversity, Florida Museum of Natural History Gainesville, FL, USA" xlink:type="simple">MGCL</abbrev> slide 1672) <bold>11</bold> <italic><tp:taxon-name><tp:taxon-name-part taxon-name-part-type="genus">Antaeotricha</tp:taxon-name-part> <tp:taxon-name-part taxon-name-part-type="species">floridella</tp:taxon-name-part></tp:taxon-name></italic> (Martin Co. Florida, <abbrev xmlns:xlink="http://www.w3.org/1999/xlink" content-type="institution" xlink:title="McGuire Center for Lepidoptera and Biodiversity, Florida Museum of Natural History Gainesville, FL, USA" xlink:type="simple">MGCL</abbrev> slide 1679) <bold>12</bold> <italic><tp:taxon-name><tp:taxon-name-part taxon-name-part-type="genus">Antaeotricha</tp:taxon-name-part> <tp:taxon-name-part taxon-name-part-type="species">floridella</tp:taxon-name-part></tp:taxon-name></italic>, male genitalia in external view <bold>13</bold> <italic><tp:taxon-name><tp:taxon-name-part taxon-name-part-type="genus">Antaeotricha</tp:taxon-name-part> <tp:taxon-name-part taxon-name-part-type="species">albulella</tp:taxon-name-part></tp:taxon-name></italic>, Sarasota Co. Florida (<named-content xmlns:xlink="http://www.w3.org/1999/xlink" content-type="dwc:institutional_code" xlink:type="simple">FSCA</named-content>, <abbrev xmlns:xlink="http://www.w3.org/1999/xlink" content-type="institution" xlink:title="McGuire Center for Lepidoptera and Biodiversity, Florida Museum of Natural History Gainesville, FL, USA" xlink:type="simple">MGCL</abbrev> slide 1736); 14. <italic><tp:taxon-name><tp:taxon-name-part taxon-name-part-type="genus">Antaeotricha</tp:taxon-name-part> <tp:taxon-name-part taxon-name-part-type="species">osseella</tp:taxon-name-part></tp:taxon-name></italic>, Marion Co. Florida (<named-content xmlns:xlink="http://www.w3.org/1999/xlink" content-type="dwc:institutional_code" xlink:type="simple">FSCA</named-content>, <abbrev xmlns:xlink="http://www.w3.org/1999/xlink" content-type="institution" xlink:title="McGuire Center for Lepidoptera and Biodiversity, Florida Museum of Natural History Gainesville, FL, USA" xlink:type="simple">MGCL</abbrev> slide 1698) <bold>15</bold> <italic><tp:taxon-name><tp:taxon-name-part taxon-name-part-type="genus">Antaeotricha</tp:taxon-name-part> <tp:taxon-name-part taxon-name-part-type="species">albulella</tp:taxon-name-part></tp:taxon-name></italic>, Levy Co. Florida, detail (<named-content xmlns:xlink="http://www.w3.org/1999/xlink" content-type="dwc:institutional_code" xlink:type="simple">FSCA</named-content>, <abbrev xmlns:xlink="http://www.w3.org/1999/xlink" content-type="institution" xlink:title="McGuire Center for Lepidoptera and Biodiversity, Florida Museum of Natural History Gainesville, FL, USA" xlink:type="simple">MGCL</abbrev> slide 1681) <bold>16–19</bold> (females): <bold>16</bold> <italic><tp:taxon-name><tp:taxon-name-part taxon-name-part-type="genus">Antaeotricha</tp:taxon-name-part> <tp:taxon-name-part taxon-name-part-type="species">floridella</tp:taxon-name-part></tp:taxon-name></italic>, Martin Co. Florida (<named-content xmlns:xlink="http://www.w3.org/1999/xlink" content-type="dwc:institutional_code" xlink:type="simple">FSCA</named-content>, <abbrev xmlns:xlink="http://www.w3.org/1999/xlink" content-type="institution" xlink:title="McGuire Center for Lepidoptera and Biodiversity, Florida Museum of Natural History Gainesville, FL, USA" xlink:type="simple">MGCL</abbrev> slide 1680) <bold>17</bold> same as (<bold>16</bold>), detail of signum <bold>18</bold> <italic><tp:taxon-name><tp:taxon-name-part taxon-name-part-type="genus">Antaeotricha</tp:taxon-name-part> <tp:taxon-name-part taxon-name-part-type="species">albulella</tp:taxon-name-part></tp:taxon-name></italic>, Escambia Co. Florida (<named-content xmlns:xlink="http://www.w3.org/1999/xlink" content-type="dwc:institutional_code" xlink:type="simple">FSCA</named-content>, <abbrev xmlns:xlink="http://www.w3.org/1999/xlink" content-type="institution" xlink:title="McGuire Center for Lepidoptera and Biodiversity, Florida Museum of Natural History Gainesville, FL, USA" xlink:type="simple">MGCL</abbrev> slide 1691) <bold>19</bold> <italic><tp:taxon-name><tp:taxon-name-part taxon-name-part-type="genus">Antaeotricha</tp:taxon-name-part> <tp:taxon-name-part taxon-name-part-type="species">osseella</tp:taxon-name-part></tp:taxon-name></italic>, New Mexico, Otero Co. detail of signum (<named-content xmlns:xlink="http://www.w3.org/1999/xlink" content-type="dwc:institutional_code" xlink:type="simple">FSCA</named-content>, <abbrev xmlns:xlink="http://www.w3.org/1999/xlink" content-type="institution" xlink:title="McGuire Center for Lepidoptera and Biodiversity, Florida Museum of Natural History Gainesville, FL, USA" xlink:type="simple">MGCL</abbrev> slide 1721). <italic>a a</italic>, anterior apophysis (reduced); <italic>b s</italic>, bifid setae; <italic>d</italic>, central denticle of signum; <italic>d l</italic>, dorsal (interior) lobe of annellus; <italic>gn</italic>, gnathos; <italic>s p</italic>, setose pads of sternum VIII; <italic>s t</italic>, subapical tooth of phallus; <italic>th</italic>, thumb-like process of valva; <italic>v l</italic>, ventral (exterior) lobe of annellus. Scale bars = 1 mm.</p></caption><graphic xmlns:xlink="http://www.w3.org/1999/xlink" xlink:href="zookeys-533-133-g002.jpg" position="float" orientation="portrait" xlink:type="simple" id="oo_64093.jpg"/></fig><!--PageBreak--><p>In the female genitalia of <italic><tp:taxon-name><tp:taxon-name-part taxon-name-part-type="genus">Antaeotricha</tp:taxon-name-part> <tp:taxon-name-part taxon-name-part-type="species">floridella</tp:taxon-name-part></tp:taxon-name></italic>, sternite VIII consists of two flat setose pads that are broadly joined mesally and not bordered by pockets on the anterior margin. In contrast, these pads in <italic><tp:taxon-name><tp:taxon-name-part taxon-name-part-type="genus">Antaeotricha</tp:taxon-name-part> <tp:taxon-name-part taxon-name-part-type="species">albulella</tp:taxon-name-part></tp:taxon-name></italic> distinctly protrude out of the plane of the sternite and are partly divided by an anterior emargination (Fig. <xref ref-type="fig" rid="F2">18</xref>). There is a shallow pocket in the <!--PageBreak-->membrane between each protrusion and SVIII. These protrusions are diagnostic for <italic><tp:taxon-name><tp:taxon-name-part taxon-name-part-type="genus">Antaeotricha</tp:taxon-name-part> <tp:taxon-name-part taxon-name-part-type="species">albulella</tp:taxon-name-part></tp:taxon-name></italic> and are obvious in the undissected lectotype specimen. The ductus bursae of <italic><tp:taxon-name><tp:taxon-name-part taxon-name-part-type="genus">Antaeotricha</tp:taxon-name-part> <tp:taxon-name-part taxon-name-part-type="species">floridella</tp:taxon-name-part></tp:taxon-name></italic> is slightly longer than the corpus bursae, whereas <italic><tp:taxon-name><tp:taxon-name-part taxon-name-part-type="genus">Antaeotricha</tp:taxon-name-part> <tp:taxon-name-part taxon-name-part-type="species">albulella</tp:taxon-name-part></tp:taxon-name></italic> has a ductus bursae as long as the corpus bursae. The signum of <italic><tp:taxon-name><tp:taxon-name-part taxon-name-part-type="genus">Antaeotricha</tp:taxon-name-part> <tp:taxon-name-part taxon-name-part-type="species">floridella</tp:taxon-name-part></tp:taxon-name></italic> varies in shape but is generally rhombiform or trapezoidal, being at least as wide or wider mesally than at either end, and it lacks a central denticle. In <italic><tp:taxon-name><tp:taxon-name-part taxon-name-part-type="genus">Antaeotricha</tp:taxon-name-part> <tp:taxon-name-part taxon-name-part-type="species">albulella</tp:taxon-name-part></tp:taxon-name></italic>, <italic><tp:taxon-name><tp:taxon-name-part taxon-name-part-type="genus">Antaeotricha</tp:taxon-name-part> <tp:taxon-name-part taxon-name-part-type="species">osseella</tp:taxon-name-part></tp:taxon-name></italic>, and <italic><tp:taxon-name><tp:taxon-name-part taxon-name-part-type="genus">Antaeotricha</tp:taxon-name-part> <tp:taxon-name-part taxon-name-part-type="species">unipunctella</tp:taxon-name-part></tp:taxon-name></italic>, the signum is more or less arachiform (peanut-shaped), being mesally constricted or at least linear in <italic><tp:taxon-name><tp:taxon-name-part taxon-name-part-type="genus">Antaeotricha</tp:taxon-name-part> <tp:taxon-name-part taxon-name-part-type="species">unipunctella</tp:taxon-name-part></tp:taxon-name></italic>. In those species, the signum frequently has a central denticle in addition to scattered lateral denticles, which is especially well-developed in <italic><tp:taxon-name><tp:taxon-name-part taxon-name-part-type="genus">Antaeotricha</tp:taxon-name-part> <tp:taxon-name-part taxon-name-part-type="species">osseella</tp:taxon-name-part></tp:taxon-name></italic> (Fig. <xref ref-type="fig" rid="F2">19</xref>). The central denticle is absent in <italic><tp:taxon-name><tp:taxon-name-part taxon-name-part-type="genus">Antaeotricha</tp:taxon-name-part> <tp:taxon-name-part taxon-name-part-type="species">floridella</tp:taxon-name-part></tp:taxon-name></italic>. The signum of <italic><tp:taxon-name><tp:taxon-name-part taxon-name-part-type="genus">Antaeotricha</tp:taxon-name-part> <tp:taxon-name-part taxon-name-part-type="species">thomasi</tp:taxon-name-part></tp:taxon-name></italic> and <italic><tp:taxon-name><tp:taxon-name-part taxon-name-part-type="genus">Antaeotricha</tp:taxon-name-part> <tp:taxon-name-part taxon-name-part-type="species">utahensis</tp:taxon-name-part></tp:taxon-name></italic> is differently shaped (cruciform in the former and hexagonal in the latter).</p></tp:treatment-sec><tp:treatment-sec sec-type="Description"><title>Description.</title><p><italic>Head</italic> (Fig. <xref ref-type="fig" rid="F1">5</xref>). Vertex white; frons white and laterally pale brown. Labial palpi with second segment laterally pale brown, mesally white; apical segment all white. Ocelli absent. Antenna white on scape, pedicel, and basal flagellomere, distal flagellomeres brown; male sensilla as long as width of flagellum; female sensilla short.</p><p><italic>Thorax.</italic> Legs pale brown anteriad and laterally; mesally white. Spurs 0-2-4, inner twice length of outer.</p><p><italic>Wings</italic> (Figs <xref ref-type="fig" rid="F1">1–2</xref>, <xref ref-type="fig" rid="F1">4</xref>). Mean forewing length of males: 6.6 mm, range 6.0–7.0 mm (n = 26); of females: 7.6 mm, range 6.5–8.5 mm (n = 15). Forewings with anterior and posterior margins parallel. Eleven veins arising separately from cell; Sc, R<sub>1</sub>, Rs<sub>1–4</sub>, M<sub>1–3</sub> present; CuA<sub>1</sub> and CuA<sub>2</sub> from common point at corner of cell; CuP tubular in distal 2/5; 1A+2A forked at base. Forewings dorsally matte white with no trace of black discal spots or other maculation, or if greased, pale lemon yellow; costa proximally pale brown, distally white. Ventral side pale grayish yellow. Hind wing venation: Sc+R<sub>1</sub> present; Rs<sub>1</sub> stalked with M<sub>1</sub> 1/4 their length; M<sub>2</sub> present; M<sub>3</sub> and CuA<sub>1</sub> from common point at corner of cell; CuA<sub>2</sub> from well before end of cell; CuP, 1A+2A, 3A present. Hind wings pale gray on both sides, fringe white; male with tuft of short hairlike scales from base of discal cell on dorsal side. Male retinacular hook present; female frenulum double or triple.</p><p><italic>Abdomen.</italic> Uniformly white, without androconia or otherwise modified scales.</p><p><italic>Male genitalia</italic> (Figs <xref ref-type="fig" rid="F2">10–12</xref>). Uncus slender, distally bulbous and truncate. Gnathos with two lobes, flattened and broadly pointed, lobes as long as common stalk, set closely. Vinculum broadly concave ventrally. Distal half of valva narrowly rounded and membranous; medio-central extension of valva (“harpe” of <xref ref-type="bibr" rid="B12">Duckworth 1964</xref>) mitten-shaped, with “thumb” on costal half parallel-sided, twice as long as wide, bearing long, curved, bifid setae, and with lateral half broadly triangular, with short, straight, bifid setae. A narrow, setiferous ridge present basal of thumb. Each half of anellus with two lobes: ventral (exterior) lobe with long setae, dorsal (interior) lobe with a few short chaetae restricted to apex, no longer than the lobe. Phallus without cornuti; with (specimens from southern Florida) or without low subapical tooth.</p><p><italic>Female genitalia</italic> (Figs <xref ref-type="fig" rid="F2">16–17</xref>). Papillae anales rounded, setose. Apophyses anteriores elongate, extended to posterior margin of sternum VII. Apophyses anteriores short. Sternum VIII with two square setose pads, not or only slightly projected, joined mesally the entire length but not medially setose. AVII–AVIII membrane without concavities. <!--PageBreak-->Ostium bursae in middle of sternum VII. Lamella antevaginalis a narrow, curved band. Lamella postvaginalis with a broad, triangular extension covering ostium. Ductus bursae as long or longer than corpus bursae, not sclerotized, leading straight into corpus bursae or with a half-twist. Ductus seminalis from near posterior end of ductus bursae. Corpus bursae pyriform. One signum (Fig. <xref ref-type="fig" rid="F2">17</xref>) situated halfway along corpus bursae, bulged inward, roughly rhombiform with transverse axis the longer; shape variably ovoid, rhomboid, or with anterior side slightly more acute than posterior; denticles present on each half, without central denticles along mesal suture or in center.</p></tp:treatment-sec><tp:treatment-sec sec-type="Etymology"><title>Etymology.</title><p>The specific epithet is an adjective derived from the state of Florida, diminutive like congeners.</p></tp:treatment-sec><tp:treatment-sec sec-type="Distribution"><title>Distribution.</title><p>The type locality is in Ocala National Forest (Marion County, Florida, USA) south of Lake Kerr in sandhills dominated by longleaf pine (<italic><tp:taxon-name><tp:taxon-name-part taxon-name-part-type="genus">Pinus</tp:taxon-name-part> <tp:taxon-name-part taxon-name-part-type="species">palustris</tp:taxon-name-part></tp:taxon-name></italic> Mill.) (Fig. <xref ref-type="fig" rid="F3">20</xref>). The known distribution is peninsular Florida, including ten counties: Citrus, Flagler, Highlands, Hillsborough, Lake, Marion, Martin, Osceola, Pasco, and Putnam.</p><fig id="F3" position="float" orientation="portrait"><label>Figure 20.</label><caption><p>Type locality south of Lake Kerr in Ocala National Forest, Florida (<named-content xmlns:xlink="http://www.w3.org/1999/xlink" content-type="dwc:verbatimCoordinates" xlink:type="simple">29.3320°N, 81.7807°W</named-content>). Sandhill dominated by pines and understory oaks.</p></caption><graphic xmlns:xlink="http://www.w3.org/1999/xlink" xlink:href="zookeys-533-133-g003.jpg" position="float" orientation="portrait" xlink:type="simple" id="oo_64094.jpg"/></fig><fig id="F4" position="float" orientation="portrait"><label>Figure 21.</label><caption><p>Distribution of <italic><tp:taxon-name><tp:taxon-name-part taxon-name-part-type="genus">Antaeotricha</tp:taxon-name-part> <tp:taxon-name-part taxon-name-part-type="species">floridella</tp:taxon-name-part></tp:taxon-name></italic> in Florida, USA (triangles).</p></caption><graphic xmlns:xlink="http://www.w3.org/1999/xlink" xlink:href="zookeys-533-133-g004.jpg" position="float" orientation="portrait" xlink:type="simple" id="oo_64095.jpg"/></fig></tp:treatment-sec><tp:treatment-sec sec-type="Ecology"><title>Ecology.</title><p><italic><tp:taxon-name><tp:taxon-name-part taxon-name-part-type="genus">Antaeotricha</tp:taxon-name-part> <tp:taxon-name-part taxon-name-part-type="species">floridella</tp:taxon-name-part></tp:taxon-name></italic> has been reared on leaves of <italic><tp:taxon-name><tp:taxon-name-part taxon-name-part-type="genus">Quercus</tp:taxon-name-part> <tp:taxon-name-part taxon-name-part-type="species">geminata</tp:taxon-name-part></tp:taxon-name></italic> Small (sand live oak) and <italic><tp:taxon-name><tp:taxon-name-part taxon-name-part-type="genus">Quercus</tp:taxon-name-part> <tp:taxon-name-part taxon-name-part-type="species">minima</tp:taxon-name-part></tp:taxon-name></italic> (Sarg.) (dwarf live oak; identified with “?”). D.H. Habeck reared a specimen on <italic><tp:taxon-name><tp:taxon-name-part taxon-name-part-type="genus">Galactia</tp:taxon-name-part> <tp:taxon-name-part taxon-name-part-type="species">regularis</tp:taxon-name-part></tp:taxon-name></italic> (L.) (downy milkpea). Adults have been collected April 10–October 30.</p><!--PageBreak--><!--PageBreak--></tp:treatment-sec><ref-list><ref id="B15"><mixed-citation xmlns:xlink="http://www.w3.org/1999/xlink" xlink:type="simple"><person-group><name name-style="western"><surname>Ferris</surname><given-names>CD</given-names></name></person-group> (<year>2012</year>) <article-title>A new <italic><tp:taxon-name><tp:taxon-name-part taxon-name-part-type="genus">Antaeotricha</tp:taxon-name-part></tp:taxon-name></italic> species from Utah and New Mexico (<tp:taxon-name><tp:taxon-name-part taxon-name-part-type="superfamily">Gelechioidea</tp:taxon-name-part></tp:taxon-name>: <tp:taxon-name><tp:taxon-name-part taxon-name-part-type="family">Elachistidae</tp:taxon-name-part></tp:taxon-name>: <tp:taxon-name><tp:taxon-name-part taxon-name-part-type="subfamily">Stenomatinae</tp:taxon-name-part></tp:taxon-name>).</article-title> <source>Journal of the Lepidopterists’ Society</source> <volume>66</volume>(<issue>3</issue>): <fpage>168</fpage>–<lpage>170</lpage>. <ext-link xlink:type="simple" ext-link-type="uri" xlink:href="http://images.peabody.yale.edu/lepsoc/jls/2010s/2012/2012-66-3-168.pdf">http://images.peabody.yale.edu/lepsoc/jls/2010s/2012/2012-66-3-168.pdf</ext-link> </mixed-citation></ref><ref id="B1"><mixed-citation xmlns:xlink="http://www.w3.org/1999/xlink" xlink:type="simple"><person-group><name name-style="western"><surname>Barnes</surname><given-names>W</given-names></name><name name-style="western"><surname>Busck</surname><given-names>A</given-names></name></person-group> (<year>1920</year>) <article-title>Notes and new species.</article-title> <source>Contributions to the Natural History of the <tp:taxon-name><tp:taxon-name-part taxon-name-part-type="order">Lepidoptera</tp:taxon-name-part></tp:taxon-name> of North America</source> <volume>4</volume>(<issue>3</issue>): <fpage>211</fpage>–<lpage>282</lpage>. <ext-link xlink:type="simple" ext-link-type="uri" xlink:href="http://www.biodiversitylibrary.org/item/38088#page/273/mode/1up">http://www.biodiversitylibrary.org/item/38088#page/273/mode/1up</ext-link> </mixed-citation></ref><ref id="B12"><mixed-citation xmlns:xlink="http://www.w3.org/1999/xlink" xlink:type="simple"><person-group><name name-style="western"><surname>Duckworth</surname><given-names>WD</given-names></name></person-group> (<year>1964</year>) <article-title>North American <tp:taxon-name><tp:taxon-name-part taxon-name-part-type="family">Stenomidae</tp:taxon-name-part></tp:taxon-name> (<tp:taxon-name><tp:taxon-name-part taxon-name-part-type="order">Lepidoptera</tp:taxon-name-part></tp:taxon-name>: <tp:taxon-name><tp:taxon-name-part taxon-name-part-type="superfamily">Gelechioidea</tp:taxon-name-part></tp:taxon-name>).</article-title> <source>Proceedings of the United States National Museum</source> <volume>116</volume>: <fpage>23</fpage>–<lpage>72</lpage>. doi: <ext-link xlink:type="simple" ext-link-type="doi" xlink:href="10.5479/si.00963801.116-3495.23">10.5479/si.00963801.116-3495.23</ext-link> </mixed-citation></ref></ref-list></tp:taxon-treatment>
